# Supplementary material for: Revisiting the Molecular Roadmap for Sugar Crops: Genome Reading, Trait Writing and Variety Redesigning
Source: Plant Biotechnol J. 2026 May 13:10.1111/pbi.70683. Online ahead of print. doi: 10.1111/pbi.70683 (PMC13399145; doi:10.1111/pbi.70683)
Supplement: Supplementary file 1 — Table S1: Sources of sugar in plants. [file PBI-9999-0-s004.xls]

## Sheet: Sheet1
Table.S1 Sources of sugar in plants
Sources	Common Name	Scientific Name
Sucrose	Sugarcane	Saccharum officinarum
	Sugar beet	Beta vulgaris
	Sugar maple, Maple tree	Acer saccharum
	Black maple, Black sugar maple,	Acer nigrum
	Hard maple, Rock maple
	Sweet sorghum, sorgo	Sorghum bicolor
	Palms (various names)	Arecaceae Bercht. & J. Presl
Glucose	Corn, maize (corn syrup or	Zea mays
	crystallized corn sugar from starch)
	Potato, White potato (from starch)	Solanum tuberosum
Fructose	Dahlia (from inulin)	Dahlia pinnata
	Jerusalem artichoke, sunchoke,	Helianthus tuberosus
	sunroot (from inulin)
	Corn, maize (high-fructose	Zea mays
	corn syrup from starch)
Galactose	Flax, Linseed (from flaxseed	Linum usitassitimum
	gum or mucilage)
Mannose	Ivory nut, Ivory nut palm	Phytelephas macrocarpa
	(from endosperm)
	Manna ash tree, Flowering ash	Fraxinus ornus
	(from juice secreted through the bark)
Maltose	Barley	Hordeum vulgare
	Rice	Oryza sativa
