# Supplementary material for: Revisiting the Molecular Roadmap for Sugar Crops: Genome Reading, Trait Writing and Variety Redesigning
Source: Plant Biotechnol J. 2026 May 13:10.1111/pbi.70683. Online ahead of print. doi: 10.1111/pbi.70683 (PMC13399145; doi:10.1111/pbi.70683)
Supplement: Supplementary file 2 — Table S2: Major genes involved in key agronomic traits of sugar crops. [file PBI-9999-0-s003.xls]

## Sheet: Sheet1
	Table S2. Major genes involved in key agronomic traits of sugar crops
	Crop	Trait category	Gene name	Function
	Sugarcane	Sugar metabolism	SPS1, SPS2	Sucrose-phosphate synthase, sucrose synthesis
			Sus1, Sus2 (SuSy)	Sucrose synthase, sucrose cleavage in sink tissues
			SAI, NI	Soluble acid invertase / neutral invertase, sucrose hydrolysis
		Biotic stress	Bru1	Brown rust resistance (NBS-LRR)
			ScDIR5/7/11/40	Dirigent proteins, lignin biosynthesis for mechanical barrier
			ScWRKY2, ScWRKY4, ScWRKY6	Transcriptional regulation of defense signaling
			ScOPR1, ScOPR2	Oxophytodienoate reductase, jasmonic acid pathway
		Abiotic stress	ScPYL61	ABA receptor, drought tolerance via stomatal regulation
			ScCAX2/3/4	Ca2+/H+ exchanger, involved in smut susceptibility
		Development / Agronomic	ScFT3	Florigen, flowering induction
			ScGA20ox	Gibberellin biosynthesis, vegetative growth promotion
	Sugar beet	Sugar metabolism	SPS, SPP	Sucrose-phosphate synthase and phosphatase
			UDP-glucose 4-epimerase	Mediates trade-off between sugar accumulation and cell wall biosynthesis
		Biotic stress	Rz1, Rz2	Rhizomania (BNYVV) resistance (CC-NBS-LRR)
			Hs1pro-1	Nematode resistance (beet cyst nematode)
		Abiotic stress	BvM14-cystatin	Cysteine protease inhibitor, salt tolerance
			BvbZIP	ABA signaling, salt stress response
		Development / Agronomic	BvFL1	Flowering repressor (FT homolog), vernalization requirement
			BvBTC1	Bolting time control
	Sweet sorghum	Sugar metabolism	SPS, SuSy, invertases	Sucrose-phosphate synthase, sucrose synthesis
		Development / Agronomic	Dw1, Dw2, Dw3	Plant height regulation (dwarfing)
			SbTB1	Tiller number control
			Dry	Stem juiciness / moisture content
	Stevia	Steviol glycoside biosynthesis	UGT76G1, UGT85C2, UGT91D2	UDP-glycosyltransferases, final steps of steviol glycoside biosynthesis
			UGT74G1	Glycosyltransferase for rebaudioside A formation
		Regulatory	WRKY11, MYB111, SCL3	Transcription factors co-regulating steviol glycoside and phenolic pathways
