# Supplementary material for: Revisiting the Molecular Roadmap for Sugar Crops: Genome Reading, Trait Writing and Variety Redesigning
Source: Plant Biotechnol J. 2026 May 13:10.1111/pbi.70683. Online ahead of print. doi: 10.1111/pbi.70683 (PMC13399145; doi:10.1111/pbi.70683)
Supplement: Supplementary file 3 — Table S3: Summary of molecular markers used in sugar crop breeding. [file PBI-9999-0-s001.xls]

## Sheet: Sheet1
Table S3. Summary of molecular markers used in sugar crop breeding
Marker type	Characteristics	Main applications in sugar crops
SSR (Simple Sequence Repeat)	Codominant, highly polymorphic, reproducible but low throughput	Genetic diversity analysis, cultivar identification, early genetic mapping
SNP (Single Nucleotide Polymorphism)	Abundant, genome-wide, high-throughput, compatible with automated genotyping	High-density genetic mapping, QTL detection, GWAS, genomic selection
InDel (Insertion/Deletion)	Simple, cost-effective detection (gel-based)	Targeted genotyping, variety discrimination
SCoT (Start Codon Targeted)	Targets start codons, moderately polymorphic	Genetic diversity assessment
KASP (Kompetitive Allele-Specific PCR)	SNP-based, flexible, low-cost for small to medium scale	Marker-assisted selection, QTL validation
DArT (Diversity Arrays Technology)	High-throughput, reduced representation, no prior sequence needed	Genomic selection, genetic mapping
